# Supplementary material for: A Fast, Reproducible, High-throughput Variant Calling Workflow for Population Genomics
Source: Mol Biol Evol. 2023 Dec 9;41(1):msad270. doi: 10.1093/molbev/msad270 (PMC10764099; doi:10.1093/molbev/msad270)
Supplement: msad270_Supplementary_Data [file msad270_supplementary_data.zip]

Archive with 2 entries (2 files):
- table_s1.xlsx
- table_s2.xlsx
