# Supplementary material for: A Fast, Reproducible, High-throughput Variant Calling Workflow for Population Genomics
Source: Mol Biol Evol. 2023 Dec 9;41(1):msad270. doi: 10.1093/molbev/msad270 (PMC10764099; doi:10.1093/molbev/msad270)
Supplement: msad270_Supplementary_Data [file msad270_supplementary_data.zip › table_s1.xlsx]

## Sheet: Sheet1
Clade	Type	Species	Genome	Callable bases	Total Samples	Ingroup Samples	Outgroup Samples	Ingroup SNPs	Ingroup Theta	References	BioProject Accessions
Fish	Multi-species	Amphilophus citrinellus (Midas cichlid)	GCA_013435755.1	853545732	259	37	222	5257387	0.00126	https://www.ncbi.nlm.nih.gov/pmc/articles/PMC7759464/	PRJEB38173
Birds	Multi-species	Anas platyrhynchos (mallard)	GCF_015476345.1	1121303507	47	37	10	34710721	0.00635	https://www.ncbi.nlm.nih.gov/pmc/articles/PMC6050300/; https://pubmed.ncbi.nlm.nih.gov/34058976/	PRJNA599025;PRJNA450892
Reptiles	Single species with outgroup	Anolis carolinensis (Green anole)	GCF_000090745.1	1602430870	29	27	2	54273768	0.00743	https://www.ncbi.nlm.nih.gov/pmc/articles/PMC6681179/	PRJNA533001
Fish	Multi-species	Astatotilapia calliptera (eastern happy)	GCF_900246225.1	793157860	194	20	174	9038845	0.00268	https://www.ncbi.nlm.nih.gov/pmc/articles/PMC4700518/; https://www.biorxiv.org/content/10.1101/2021.01.12.426414v3; https://www.ncbi.nlm.nih.gov/pmc/articles/PMC6443041/	PRJNA485198;PRJEB1254
Birds	Single species with outgroup	Athene cunicularia (burrowing owl)	GCA_003259725.1	1125121896	113	112	1	18473402	0.00274	http://rspb.royalsocietypublishing.org/content/285/1878/20180206; https://pubmed.ncbi.nlm.nih.gov/33177665/	PRJNA545868;PRJNA431202
Fish	Single species	Chaenogobius annularis (forktongue goby)	GCA_015082035.1	724091712	12	12	0	13423557	0.00496	https://www.ncbi.nlm.nih.gov/pmc/articles/PMC7898790/	PRJDB7125
Fish	Multi-species	Clupea harengus (Atlantic herring)	GCF_900700415.1	694702228	31	25	6	21517904	0.00692	https://www.ncbi.nlm.nih.gov/pmc/articles/PMC5524536/; https://www.ncbi.nlm.nih.gov/pmc/articles/PMC7738190/; https://www.ncbi.nlm.nih.gov/pmc/articles/PMC5410801/	PRJNA356817;PRJNA338612;PRJNA642736
Birds	Multi-species	Corvus cornix cornix (hoooded crow)	GCF_000738735.5	1021959383	140	64	76	27584551	0.00498	https://www.ncbi.nlm.nih.gov/pmc/articles/PMC5095515/; https://www.ncbi.nlm.nih.gov/pubmed/24948738; https://www.ncbi.nlm.nih.gov/pmc/articles/PMC5095515/	PRJNA192205;PRJEB9057
Birds	Single species with outgroup	Coturnix japonica (Japanese quail)	GCF_001577835.2	905982448	11	10	1	45619912	0.01419	https://www.ncbi.nlm.nih.gov/pmc/articles/PMC5961004/; https://academic.oup.com/gbe/article/11/12/3326/5622760	PRJNA449162;PRJNA339911
Birds	Single species with outgroup	Egretta garzetta (little egret)	GCF_000687185.1	1072788375	6	5	1	8673314	0.00286	https://genomebiology.biomedcentral.com/articles/10.1186/s13059-014-0557-1; https://pubmed.ncbi.nlm.nih.gov/33177665/	PRJNA545868;PRJNA309350
Birds	Single species	Eopsaltria australis (eastern yellow robin)	GCA_003426825.1	1137308556	17	17	0	34638669	0.00745	https://www.ncbi.nlm.nih.gov/pmc/articles/PMC6736294/	PRJNA476023
Birds	Single species with outgroup	Falco peregrinus (peregrine falcon)	GCF_000337955.1	1127787634	17	16	1	7392898	0.00163	https://www.nature.com/articles/s41586-021-03265-0; https://pubmed.ncbi.nlm.nih.gov/23525076/	PRJNA686418;PRJNA217049
Birds	Multi-species	Ficedula albicollis (Collared flycatcher)	GCF_000247815.1	1,010,744,050*	269	153	116	23559406	0.0037	https://www.ncbi.nlm.nih.gov/pmc/articles/PMC4617962/; https://pubmed.ncbi.nlm.nih.gov/26649993/; https://www.ncbi.nlm.nih.gov/pmc/articles/PMC4878770/	PRJEB12616;PRJEB11502;PRJEB7359
Fish	Single species	Gasterosteus aculeatus (Three-spined stickleback)	GCA_000180675.1	309389927	230	230	0	26260436	0.01265	https://www.ncbi.nlm.nih.gov/pmc/articles/PMC3953013; https://journals.plos.org/plosgenetics/article?id=10.1371/journal.pgen.1004966; https://elifesciences.org/articles/43785; https://www.ncbi.nlm.nih.gov/pubmed/27569902; https://www.ncbi.nlm.nih.gov/pmc/articles/PMC6371808/; https://doi.org/10.1016/j.cub.2021.02.027; https://academic.oup.com/gbe/article/12/4/479/5814213?login=true; https://onlin…	PRJNA530695;PRJNA387728;PRJDB2614;PRJEB15181;PRJNA693136;PRJDB5097;PRJDB5056;PRJEB5198;PRJNA485717;PRJNA374462
Fish	Multi-species	Hippocampus comes (tiger tail seahorse)	GCF_001891065.1	416614244	306	19	287	5388377	0.00308	https://www.ncbi.nlm.nih.gov/pmc/articles/PMC7889852/	PRJNA612146
Birds	Single species with outgroup	Hirundo rustica (Barn swallow)	GCA_015227805.2	1,063,400,139*	139	138	1	83827580	0.01272	https://pubmed.ncbi.nlm.nih.gov/33720472/	PRJNA323498
Fish	Multi-species	Hypoplectrus puella (barred hamlet)	GCA_900610375.1	575719414	111	37	74	11555040	0.00412	https://www.nature.com/articles/s41559-019-0814-5	PRJEB27858
Fish	Single species with outgroup	Oryzias latipes (Japanese medaka)	GCF_002234675.1	693968058	17	16	1	7702453	0.00276	https://www.nature.com/articles/s41467-021-21697-0; https://www.ncbi.nlm.nih.gov/pubmed/24408034	PRJEB2759;PRJDB10371
Birds	Single species	Parus major (Great Tit)	GCF_001522545.3	993226704	62	62	0	41794395	0.0078	https://www.ncbi.nlm.nih.gov/pmc/articles/PMC4585896; https://www.ncbi.nlm.nih.gov/pmc/articles/PMC4737754/	PRJNA274877;PRJNA304164
Birds	Multi-species	Passer domesticus (House sparrow)	GCA_001700915.1	984200629	171	42	129	47736403	0.0097	https://www.ncbi.nlm.nih.gov/pmc/articles/PMC6111181/; https://www.ncbi.nlm.nih.gov/pmc/articles/PMC5470830/; https://www.nature.com/articles/s41559-017-0437-7	PRJEB27649;PRJNA255814;PRJEB22939
Fish	Multi-species	Pungitius pungitius (ninespine stickleback)	GCF_902500615.1	439267597	80	31	49	7049785	0.00342	https://www.ncbi.nlm.nih.gov/pubmed/25818858; https://academic.oup.com/mbe/article/36/1/28/5112968	PRJNA477377;PRJDB2321
Birds	Multi-species	Sylvia atricapilla (blackcap)	GCA_009819655.1	1036866691	115	107	8	51962263	0.00844	https://www.ncbi.nlm.nih.gov/pmc/articles/PMC7173969/	PRJNA616371
Fish	Single species	Symphodus melops (Corkwing wrasse)	GCA_002819105.1	553999387	61	61	0	6953013	0.00233	https://onlinelibrary.wiley.com/doi/full/10.1111/mec.15310	PRJNA354496
Birds	Multi-species	Taeniopygia guttata (zebra finch)	GCF_008822105.2	1033093835	36	19	17	68057202	0.01568	https://www.ncbi.nlm.nih.gov/pmc/articles/PMC4864528/	PRJEB10586
Fish	Multi-species	Takifugu rubripes (torafugu)	GCF_901000725.2	348173081	50	16	34	3341342	0.00238	https://link.springer.com/article/10.1007/s00227-020-03705-x	PRJNA522329
Fish	Single species	Thunnus albacares (yellowfin tuna)	GCA_900302625.1	689528981	42	42	0	29014690	0.00841	https://www.ncbi.nlm.nih.gov/pmc/articles/PMC5408087/	PRJEB14402
		(*) based on mappability only
