# Supplementary material for: A Fast, Reproducible, High-throughput Variant Calling Workflow for Population Genomics
Source: Mol Biol Evol. 2023 Dec 9;41(1):msad270. doi: 10.1093/molbev/msad270 (PMC10764099; doi:10.1093/molbev/msad270)
Supplement: msad270_Supplementary_Data [file msad270_supplementary_data.zip › table_s2.xlsx]

## Sheet: Sheet1
Workflow Step	Instance Type
Read Trimming (fastp)	n2-standard--8
Mapping (bwa mem)	n2-standard-32
PCR Duplicate Marking (sambamba dedup)	n2-standard-8
Individual Variant Calling (GATK HaplotypeCaller)	c2-standard-4
Variant Calling Aggregation (GATK GenomicsDBImport	n2-standard-16
Genotype Calling (GATK GenotypeGVCFs)	n2-standard-16
